# Supplementary material for: Dynamics of Redox Metabolism during Complete Metamorphosis of Insects: Insights from the Sunflower Caterpillar Chlosyne lacinia (Lepidoptera)
Source: Antioxidants (Basel). 2024 Aug 7;13(8):959. doi: 10.3390/antiox13080959 (PMC11351957; doi:10.3390/antiox13080959)
Supplement: Supplementary file 1 [file antioxidants-13-00959-s001.zip]

Archive with 1 entries (1 files):
- antioxidants-3111918-supplementary.csv
