# Supplementary material for: Dynamics of Redox Metabolism during Complete Metamorphosis of Insects: Insights from the Sunflower Caterpillar Chlosyne lacinia (Lepidoptera)
Source: Antioxidants (Basel). 2024 Aug 7;13(8):959. doi: 10.3390/antiox13080959 (PMC11351957; doi:10.3390/antiox13080959)
Supplement: Supplementary file 1 [file antioxidants-13-00959-s001.zip › antioxidants-3111918-supplementary.csv]

Group_name	Group_ID	Dev_stage	Chronology	CS (mU/mg of protein)	G6PD (mU/mg of protein)	LDH (mU/mg of protein)	CAT (U/mg of protein)	GST (U/mg of protein)	GPX (mU/mg of protein)	tGSH (nmol/g wet weight)	GSH (nmol/g wet weight)	GSSG (nmol/g wet weight)	GSSG/tGSH (%)	TBARS (nmol/g wet weight)
Larva	L	Larva	-1	45.93611638	19.36175362	16.91455202	252.7131104	9.683019713	5.511139401	1558.690322	1477.41491	40.63770584	2.607169959	11.5095071
Larva	L	Larva	-1	25.79075811	11.05998448	6.925408211	296.8412323	6.199488147	2.61896829	1546.026396	1493.796339	26.11502854	1.689170936	10.2800825
Larva	L	Larva	-1	28.85665405	16.71389004	8.663964653	228.9295378	8.785194926	2.220448362	1444.029559	1394.50408	24.76273954	1.714836057	11.3264013
Larva	L	Larva	-1	19.21644208	11.60105954	2.99935439	282.3066334	6.890143172	9.003320582	1728.243895	1681.942441	23.1507268	1.339552066	11.1694535
Larva	L	Larva	-1	27.91625125	17.16714807	22.5270874		6.51924435	11.68071197	902.5836332	869.4496938	16.56696972	1.835505222	11.0648216
Pupa_0	0	Pupa	0	22.91365507	8.935138191	18.42433604	166.2460538	4.114484877	13.33201326	1163.738685	1066.763942	48.48737128	4.166517096	16.8718911
Pupa_0	0	Pupa	0	32.26514486	11.23002352	18.54177226	210.2432002	7.555970149	11.80643864	905.4730964	809.9366319	47.76823224	5.275499893	16.0086781
Pupa_0	0	Pupa	0	38.88609233	18.82090268	25.7449309	254.1173842	6.912820905	9.540661706	656.0160835	604.8894541	25.56331469	3.896751213	13.4451969
Pupa_0	0	Pupa	0	38.34897446	19.10221696	26.42997023	227.9254609	8.634868421	16.99276704	459.1311803	429.7907494	14.67021543	3.195212188	18.2844215
Pupa_0	0	Pupa	0	62.68853695	19.04526342	20.8861992	409.9960953	5.842681624	10.41089075	470.9446528	437.6447252	16.64996378	3.535439607	18.7814229
Pupa_0	0	Pupa	0											14.9100433
Pupa_1	1	Pupa	1	35.82907714	12.5344167	12.12685688	239.3689778	5.436002994	7.478901378	950.6212176	873.5511863	38.53501567	4.053666693
Pupa_1	1	Pupa	1	29.86796909	15.27917948	10.8391969	213.9760643	6.666286496	9.267356393	1040.427411	936.3217131	52.05284896	5.003025526
Pupa_1	1	Pupa	1	24.76780186	15.90793705	9.29387665	187.0157628	4.618969298	9.192734099	844.9750054	818.7676868	13.1036593	1.550774782
Pupa_1	1	Pupa	1	19.94628586	10.22636942	17.68861643	100.9010435	3.410356347	8.512696596	803.9296942	750.935379	26.49715762	3.295954585
Pupa_1	1	Pupa	1	27.15672025	13.74037239	12.73996177	170.4344233	5.850290698	13.45621094	810.950777	789.5782817	10.68624763	1.317743066
Pupa_2	2	Pupa	2	25.79899534	9.359778422	11.40281266	151.7188521	5.956064356	11.12051078	994.6133554	955.9925156	19.31041988	1.941500159	18.5721592
Pupa_2	2	Pupa	2	25.18480654	10.11056279	8.2888659	178.1400147	6.024398396	9.390908298	933.2954315	888.1881388	22.55364635	2.416560243	11.8495607
Pupa_2	2	Pupa	2	32.89405551	19.02087768	9.785536524	300.2788303	6.373789613	7.979286115	845.6596392	808.6050912	18.527274	2.19086653	11.7710868
Pupa_2	2	Pupa	2	21.8636127	11.55279857	14.18806987	110.0579489	7.388458702	11.70449712	830.4872821	803.0520281	13.71762699	1.65175642	13.4451969
Pupa_2	2	Pupa	2	19.25427873	10.89631208	8.143418089	149.8640984	6.150672372	8.764028736	1031.110771	992.1672472	19.47176188	1.888425806	16.3487317
Pupa_2	2	Pupa	2											12.2157723
Pupa_3	3	Pupa	3	30.0743844	9.814551709	9.758977885	193.6754811	5.46875	10.28489357	874.6940464	837.6374721	18.52828715	2.118259204
Pupa_3	3	Pupa	3	18.54157017	19.14069423	7.079409573	304.2687557	3.746309055	7.647981155	971.671066	939.6696597	16.00070313	1.646720139
Pupa_3	3	Pupa	3	28.48372359	15.29672525	8.875622539	241.4863733	4.867010518	8.46583514	575.9139318	544.4521341	15.73089885	2.731466975
Pupa_3	3	Pupa	3	21.21040724	10.3883255		95.17766497	2.253605769	11.03472962	723.3566733	706.0163825	8.670145393	1.198598936
Pupa_3	3	Pupa	3	39.60747868	19.07744534	8.462427399	336.8369407	10.8561803	11.99732893	966.0032152	933.1064016	16.44840678	1.702727953
Pupa_4	4	Pupa	4	19.86818043	7.930293388	7.856830203	147.2870256	4.042530225	10.3788376	1030.458801	1002.583785	13.93750808	1.352553646	17.4735244
Pupa_4	4	Pupa	4	31.18768694	14.49670282	7.493236256	143.0353609	6.797316384	8.879980736	1002.051777	988.3723123	6.839732331	0.682572746	16.5056795
Pupa_4	4	Pupa	4	34.92647059	16.99586587	11.86776602	281.0007252	8.314732143	11.06839833	1246.170398	1224.969493	10.60045251	0.850642298	16.7411012
Pupa_4	4	Pupa	4	27.17503085	11.01792099	14.74520526	77.65077562	4.895104895		873.6996285	858.4129699	7.643329283	0.874823456	16.950365
Pupa_4	4	Pupa	4	35.68527702	14.13295446	7.681202105	100.7112501	6.168241279	10.59222689	1124.913879	1108.758153	8.077862839	0.718087223	19.2784244
Pupa_4	4	Pupa	4											14.5699897
Pupa_5	5	Pupa	5	43.30162853	9.024702822	10.46499855	63.60321287	3.471807876	6.663908585	1136.039932	1103.630813	16.20455947	1.42640756
Pupa_5	5	Pupa	5	61.70009845	18.64682695	5.322526758	144.9567785	7.550993724	5.085575094	1199.686294	1185.809584	6.938355222	0.578347461
Pupa_5	5	Pupa	5	67.59390503	20.60977027	16.0376943	128.4325118	5.249121486	11.26523882	1309.156705	1293.120073	8.018315785	0.61247945
Pupa_5	5	Pupa	5	87.42949234	21.5830507	9.603347979	73.01300327	4.744577626	3.792833007	978.5795942	970.9383857	3.820604246	0.390423453
Pupa_5	5	Pupa	5	74.48736537	16.64326797	6.263888617	140.7557017	4.891065141	6.546977871	1270.803031	1265.555096	2.623967355	0.206481043
Pupa_6	6	Pupa	6	67.6349052	6.975631793	10.37926848	41.29609431	1.265495868	4.03431965	1391.846066	1373.594683	9.125691508	0.655653792
Pupa_6	6	Pupa	6	140.6667781	18.92721426	9.742493963	74.02707276	3.02438447	5.625570881	992.457868	988.3338657	2.06200115	0.207767122
Pupa_6	6	Pupa	6	158.1203442	18.28163833	9.666198932	93.09955002	5.46875	4.784988639	929.8695936	919.7865349	5.041529339	0.542175954
Pupa_6	6	Pupa	6	157.9934809	22.27599695	8.879763617	52.20053378	3.721005155	5.809264968	891.7047728	887.4161808	2.144296018	0.24047152
Pupa_6	6	Pupa	6	254.9218319	28.41572403	9.067829077	77.64116709	3.894639099	8.08147037	1309.385287	1301.362979	4.011153815	0.306338696
Adult	A	Adult	7	111.8925831	26.09627662	10.18425966	141.6170088	1.479468599	13.89920397	1672.744013	1612.733543	30.00523481	1.79377326	9.9923448
Adult	A	Adult	7	296.0664488	42.95003361	4.996061425	173.8573533	3.010244994	8.814262839	1663.072081	1624.451983	19.31004904	1.161107162	9.15528974
Adult	A	Adult	7	210.5333097	30.37229303	11.32634606	139.1352211	4.414533133	11.67806309	1350.234732	1323.17046	13.53213613	1.002206196	8.37055062
Adult	A	Adult	7	283.4020803	46.11403027	17.76504269	123.4988238	2.801067073	10.3341663	1198.692484	1151.549783	23.57135027	1.966421796	4.91769849
Adult	A	Adult	7	229.1692923	50.50861727	10.38033159	166.1186545	3.636152771	11.30198277	1273.455562	1246.439471	13.50804573	1.060739467	13.7067766
Adult	A	Adult	7											14.282252
